# Supplementary material for: Identify GDPD3 as a key regulator of epithelial–mesenchymal transition and prostate adenocarcinoma progression via the LPA/LPAR1/AKT axis: transcriptomic and experimental study
Source: Front Immunol. 2026 Jan 5;16:1637325. doi: 10.3389/fimmu.2025.1637325 (PMC12813044; doi:10.3389/fimmu.2025.1637325)
Supplement: Supplementary file 4 [file Table2.xlsx]

## Sheet: clinical data
	C1
Alive	488
Dead	10
Mean (SD)	61 (6.8)
Median [MIN	MAX]	61 [41	78]
MALE	498
ASIAN	2
BLACK	7
WHITE	147
T1a	1
T1b	2
T1c	174
T2	13
T2a	60
T2b	57
T2c	75
T3a	62
T3b	48
T4	3
N0	345
N1	80
M0	456
M1a	1
M1b	1
M1c	1
Metastasis	6
Primary	78
Recurrence	8
Non-radiation	248
Radiation	41
No neoadjuvant	496
Yes	Pharmaceutical Treatment Prior to Resection	2
Ancillary:Hormone Therapy	1
Chemotherapy	1
Chemotherapy:Hormone Therapy	4
Hormone Therapy	68
